# Supplementary material for: Single-cell transcriptome analysis reveals status changes of immune cells in chronic kidney disease
Source: Front Med (Lausanne). 2024 Dec 3;11:1434535. doi: 10.3389/fmed.2024.1434535 (PMC11649435; doi:10.3389/fmed.2024.1434535)
Supplement: Supplementary file 1 [file Data_Sheet_1.xlsx]

## Sheet: Sheet1
	Author	Condition	Patient	Sample	Sample type	Tumour type	Tissue Type	Pathology	Age (years)	Sex	Race	eGFR (ml/min/1.73m2)	BMI	BUN	Serum Creatinine mg/dl	A1C (%)	ischemia time in minutes	Interstitial Fibrosis Score	Tubular Atrophy	Diabetes	Assay	Total droplets passing emptyDrops	Total droplets post-QC and annotated	Diabetes History (years)	Diabetes duration (years)	Hypertension	Hypertension duration (years)	RAAS blockade	Proteinuria (mg)	Albuminuria (mg)
Spatio-temporal immune zonation of the human kidney	Benjamin J Stewart	Ref	Teen Tx	Teen Tx left	Declined transplant organ			Donation after brainstem death. Rapidly progressive astrocytoma with brainstem invasion.	12 years + 9 months	Female											10X scRNA-seq	16817	12136
				Teen Tx right																		4422	2929
			TxK1	TxK1	Declined transplant organ			Donation after brainstem death.Ischaemic cerebrovascular accident(stroke) and possible posterior reversible encephalopathy syndrome.Background of hypertensionand tobacco smoking.	53 years	Female											10X scRNA-seq	6023	1678
			TxK2	TxK2	Tumour nephrectomy	Clear cell RCC			44 years	Female											10X scRNA-seq	1106	164
			TxK3	TxK3	Tumour nephrectomy	Chromophobe RCC			64 years	Male											10X scRNA-seq	914	324
			TxK4	TxK4	Declined transplant organ			Donation after cardiac death.Out of hospital cardiac arrest, traumatic subarachnoid haemorrhage.Background of hypertensionischaemic heart disease, type 2 diabetes, tobacco smoking	72 years	Male											10X scRNA-seq	32374	5793
			pRCC	pRCC	Tumour nephrectomy	Papillary RCC			70 years	Male											10X scRNA-seq	569	62
			RCC1	RCC1	Tumour nephrectomy	Clear cell RCC			67 years	Male											10X scRNA-seq	9200	3546
			RCC2	RCC2	Tumour nephrectomy	Clear cell RCC			63 years	Female											10X scRNA-seq	6171	3269
			RCC3	RCC3	Tumour nephrectomy	Clear cell RCC			72 years	Male											10X scRNA-seq	15582	2277
			VHL	VHL	Tumour nephrectomy	VHL RCC			49 years	Female											10X scRNA-seq	5727	3231
			Wilms1	Wilms1	Tumour nephrectomy	Wilms tumour			4 years + 9 months	Male											10X scRNA-seq	4767	1948
			Wilms2	Wilms2	Tumour nephrectomy	Wilms tumour			1 years + 7 months	Female											10X scRNA-seq	1857	586
			Wilms3	Wilms3	Tumour nephrectomy	Wilms tumour			2 years + 3 months	Female											10X scRNA-seq	8584	2325
Decoding myofibroblast origins in human kidney fibrosis	Christoph Kuppe	Ref	11	CDm1	nephrectomy	Normal kidney			51	Male		84			0.75		0	5	5	No	10X scRNA-seq					Yes
			4	CDm2	nephrectomy	Normal kidney			70	Female		82			0.91		0	2.5	2.5	No	10X scRNA-seq					No
			5	CDm3	nephrectomy	Normal kidney			53	Male		97			0.83		0	1.5	1.5	No	10X scRNA-seq					No
			6	CDm7	nephrectomy	Normal kidney			75	Female		72			0.78		0	2.5	2.5	No	10X scRNA-seq					No
			3	CDm10	nephrectomy	Normal kidney			79	Male		70			1.03		0	5	5	No	10X scRNA-seq					No
			2	CDm12	nephrectomy	Normal kidney			57	Male		106			0.76		0	2.5	2.5	No	10X scRNA-seq					Yes
			1	CDp3	nephrectomy	Normal kidney			70	Male		82			0.91		0	1	1	No	10X scRNA-seq					No
				CDp4	nephrectomy	Normal kidney
			7	CDm13	nephrectomy	Normal kidney			79	Male		70			1.03		0	7.5	7.5	No	10X scRNA-seq					Yes
		CKD	12	CDm8	nephrectomy	Normal kidney			77	Male		50			1.7		0	7.5	15	No	10X scRNA-seq					Yes
			9	CDm9	nephrectomy	Normal kidney			77	Male		32			2.04		0	80	65	Yes	10X scRNA-seq					Yes
			10	CDm11	nephrectomy	Benigne nephrosclerosis			84	Male		44			1.52		17.5	15	15	No	10X scRNA-seq					Yes
				CDm5	nephrectomy	Benigne nephrosclerosis
			8	CDp1	nephrectomy	Benigne nephrosclerosis			76	Male		31			2.07		18	85	65	No	10X scRNA-seq					Yes
				CDp2	nephrectomy	Benigne nephrosclerosis
An atlas of healthy and injured cell states and niches in the human kidney	Blue B. Lake	Ref	PRE018	PRE018-1	LivingDonor		Preimplant Needle Biopsy		56	Male	White	>60	26.4	19	1.09						10X scRNA-seq	9139	1135	No		No
			PRE019	PRE019-4	LivingDonor		Preimplant Needle Biopsy		53	Female	White	>60	25.6	10	0.67						10X scRNA-seq	11453	1510	No		No
			PRE027	PRE027	LivingDonor		Preimplant Needle Biopsy		31	Female	White	>60									10X scRNA-seq	11596	1820	No		No
			PRE038	PRE038	LivingDonor		Preimplant Needle Biopsy		42	Female	White	>60	27.7	12	0.86						10X scRNA-seq	12551	1725	No		No
			PRE055	PRE055-1	LivingDonor		Preimplant Needle Biopsy		66	Male	White	>60	28	23	1.06						10X scRNA-seq	966	585	No		No
			PRE062	PRE062-1	LivingDonor		Preimplant Needle Biopsy		40	Female	White	>60	21.4	11	0.66						10X scRNA-seq	4859	756	No		No
			PRE19	PRE19-025	LivingDonor		Preimplant Needle Biopsy		53	Female	White	>60	25.6	10	0.67						10X scRNA-seq	9801	1143	No		No
			PRE19	PRE19-05	LivingDonor		Preimplant Needle Biopsy		53	Female	White	>60	25.6	10	0.67						10X scRNA-seq	2305	721	No		No
			PRE98	PRE98sc	LivingDonor		Preimplant Needle Biopsy		57	Female	OTHER	>60	27	20	0.72						10X scRNA-seq	12331	1415	No		No
			1153-EO1	1153-EO1	LivingDonor		Preimplant Needle Biopsy		35	Female	Black or African-American	>60	34.2	16	0.66						10X scRNA-seq	5011	854	No		No
			1153-EO2	1153-EO2	LivingDonor		Preimplant Needle Biopsy		35	Female	White	>60	20.3	15	0.74						10X scRNA-seq	5902	854	No		No
			1153-EO3	1153-EO3	LivingDonor		Preimplant Needle Biopsy		30	Female	White	>60	34.4	14	0.74						10X scRNA-seq	8697	1352	No		No
			1157-EO1	1157-EO1	LivingDonor		Preimplant Needle Biopsy		49	Male	White	>60	27	20	0.91						10X scRNA-seq	7232	1053	No		No
			1157-EO2	1157-EO2	LivingDonor		Preimplant Needle Biopsy		41	Female	White	>60	31.9	11	0.57						10X scRNA-seq	6750	1188	No		No
			1157-EO3	1157-EO3	LivingDonor		Preimplant Needle Biopsy		47	Male	White	>60	27.6	19	1.1						10X scRNA-seq	4023	750	No		No
			1158-EO1	1158-EO1	LivingDonor		Preimplant Needle Biopsy		48	Female	White	>60	26	17	0.7						10X scRNA-seq	2758	520	No		No
			1158-EO2	1158-EO2	LivingDonor		Preimplant Needle Biopsy		56	Male	White	>60	33	17	0.89						10X scRNA-seq	12438	971	No		No
			1158-EO3	1158-EO3	LivingDonor		Preimplant Needle Biopsy		35	Female	White	>60	26.1	12	0.67						10X scRNA-seq	6978	975	No		No
			1162-EO1	1162-EO1	LivingDonor		Preimplant Needle Biopsy		39	Male	White	>60	29.2	10	0.91						10X scRNA-seq	4831	983	No		No
			1162-EO2	1162-EO2	LivingDonor		Preimplant Needle Biopsy		52	Male	White	>60	26.3	12	0.78						10X scRNA-seq	10983	1340	No		No
		CKD	31-10001	593-EO-1	Diabetic Kidney Disease (DKD)		Percutaneous Needle Biopsy	Diffuse diabetic glomerulosclerosis (class 2b), moderate IFTA, moderate arterio-&arteriolosclerosis, moderate arteriolohyalinosis	70-79	Male	White	40-49		request from kpmp.org		6.5-7.49					10X scRNA-seq	6109	970	Yes	25-29	Yes		Yes	150-499
			29-10006	573-EO-1	Diabetic Kidney Disease (DKD)		Percutaneous Needle Biopsy	FGGS (2/20, 10%), mild IFTA (10%), mild arterio-&arteriolosclerosis	60-69	Female	Black or African-American	>60		request from kpmp.org							10X scRNA-seq	8777	3199	Yes	2021-05-09	Yes	30-34	Yes	500-999	500-999
			29-10006	622-EO-1	Diabetic Kidney Disease (DKD)		Percutaneous Needle Biopsy	FGGS (2/20, 10%), mild IFTA (10%), mild arterio-&arteriolosclerosis	60-69	Female	Black or African-American	>60		request from kpmp.org							10X scRNA-seq	5779	2347	Yes	2021-05-09	Yes	30-34	Yes	500-999	500-999
			29-10008	1117-EO-1	Hypertensive CKD (H-CKD)		Percutaneous Needle Biopsy	Mild arteriosclerosis - No glomeruli INADEQUATE SAMPLING	60-69	Female	White	40-49		request from kpmp.org							10X scRNA-seq	2491	1776	No		Yes	0-4	Yes		30-299
			29-10012	573-EO-2	Diabetic Kidney Disease (DKD)		Percutaneous Needle Biopsy	FGGS, (3/12, 25%), moderate IFTA (25%), moderat arteriosclerosis, mild to moderate arteriolohyalinosis, acute podocyte injury with 60% foot process effacement	50-59	Female	Black or African-American	40-49	36.1	18							10X scRNA-seq	14032	6251	Yes	2021-10-14	Yes	2021-10-14	Yes	>=1000
			31-10013	2318-EO-1	Diabetic Kidney Disease (DKD)		Percutaneous Needle Biopsy	Mild nodular diabetic glomerulosclerosis, moderate IFTA, mild arterio- & arteriolosclerosis	60-69	Male	White	50-59		request from kpmp.org		< 6.5					10X scRNA-seq	15154	2924	Yes	0-4	Yes	2021-10-14	Yes	<150	30-299
			31-10000	269-EO-1	Hypertensive CKD (H-CKD)		Percutaneous Needle Biopsy	FGGS (3/15, 20%), mild IFTA, moderate arteriosclerosis, mild arteriolohyalinosis	50-59	Male	White	20-29		request from kpmp.org		< 6.5					10X scRNA-seq	21474	5009	No		Yes	15-19	No	<150
			29-10013	269-EO-2	Hypertensive CKD (H-CKD)		Percutaneous Needle Biopsy	Mild diabetic glomerulopathy, mild acute tubular injury, moderate arteriosclerosis	60-69	Female	Black or African-American	>60		request from kpmp.org		6.5-7.49					10X scRNA-seq	12722	2453	Yes	2021-05-09	Yes	20-24	Yes	<150	30-299
			29-10010	2318-EO-3	Diabetic Kidney Disease (DKD)		Percutaneous Needle Biopsy	FGGS (10/33; 30%), mild IFTA (20%), severe arteriosclerosis, moderate arteriolohyalinosis	70-79	Male	Asian	40-49		request from kpmp.org							10X scRNA-seq	13269	4243	Yes	2021-10-14	Yes	0-4	No
			31-10035	763-EO-4	Diabetic Kidney Disease (DKD)		Percutaneous Needle Biopsy	Fibrillary glomerulonephritis. Mesangioproliferative, mild IFTA, minimal arterio-&arteriolosclerosis	70-79	Female	White	>60		request from kpmp.org		6.5-7.49					10X scRNA-seq	14291	2240	Yes	2021-10-14	Yes	2021-10-14	Yes	>=1000	>=1000
			27-10039	1117-EO-2	Diabetic Kidney Disease (DKD)		Percutaneous Needle Biopsy	Nodular diabetic glomerulosclerosis, FGGS (30%), moderte IFTA, marked arteriosclerosis and prominent arteriolohyalinosis	60-69	Female	White	40-49		request from kpmp.org		> 8.5					10X scRNA-seq	8729	4092	Yes	30-34	Yes	30-34	Yes		500-999
			28-10051	593-EO-2	Diabetic Kidney Disease (DKD)		Percutaneous Needle Biopsy	FGGS (1/18; 6%), mild IFTA (10%), mild arterial and arteriolar sclerosis	60-69	Male	White	30-39		request from kpmp.org		> 8.5					10X scRNA-seq	2402	213	Yes	0-4	No		No	<150	<30
			29-10011	1121-EO-3	Diabetic Kidney Disease (DKD)		Percutaneous Needle Biopsy	Diffuse nodular diabetic glomerulopathy, FGGS (6/24, 25%), moderate IFTA (40%), moderate arteriosclerosis, arteriolosclerosis, and arteriolohyalinosis	30-39	Female	White	30-39		request from kpmp.org		6.5-7.49					10X scRNA-seq	4580	2699	Yes	20-24	Yes	2021-05-09	Yes	>=1000
			29-10016	1121-EO-2	Diabetic Kidney Disease (DKD)		Percutaneous Needle Biopsy	Diffuse and segmental diabetic glomerulopathy, FGGS (2/21, 11%), mild IFTA (10%), moderate arteriosclerosis and arteriolosclerosis, moderate arteriolohyalinosis	30-39	Female	White	>60		request from kpmp.org							10X scRNA-seq	14691	4138	Yes	20-24	Yes	0-4	Yes	500-999	500-999
			31-10040	613-EO-2	Diabetic Kidney Disease (DKD)		Percutaneous Needle Biopsy	FGGS (5/12, 42%), mild mesangiosclerosis, moderate IFTA, moderate arterio-&arteriolosclerosis	70-79	Female	White	30-39		request from kpmp.org		6.5-7.49					10X scRNA-seq	10099	4682	Yes	20-24	Yes	30-34	Yes	>=1000	>=1000
			31-10042	1119-EO-1	Diabetic Kidney Disease (DKD)		Percutaneous Needle Biopsy	Moderate nodular diabetic glomerulosclerosis, moderate IFTA, mild arteriosclerosis, severe arteriolohyalinosis	60-69	Female	White,Other	20-29	30.5	40		< 6.5					10X scRNA-seq	2649	1109	Yes	20-24	Yes	0-4	No	>=1000	>=1000
			29-10006	763-EO-3	Diabetic Kidney Disease (DKD)		Percutaneous Needle Biopsy	FGGS (2/20, 10%), mild IFTA (10%), mild arterio-&arteriolosclerosis	60-69	Female	Black or African-American	>60		request from kpmp.org							10X scRNA-seq	10571	3969	Yes	2021-05-09	Yes	30-34	Yes	500-999	500-999
Abbreviations: BMI, body mass index; BUN, blood urea nitrogen; Cr, creatinine; eGFR, estimated glomerular filtration rate; A1C, hemoglobin A1C
